# Supplementary material for: Morphological and phylogenetic evidence reveal two new Pseudohydnum (Auriculariales, Basidiomycota) species from Guangxi and Xizang, China
Source: MycoKeys. 2026 Apr 24;131:251–64. doi: 10.3897/mycokeys.131.189424 (PMC13135197; doi:10.3897/mycokeys.131.189424)
Supplement: XML Treatment for Pseudohydnum fusiformis [file mycokeys.131.189424-treatment1.xml]

<!DOCTYPE tp:taxon-treatment
  PUBLIC "-//TaxonX//DTD Taxonomic Treatment Publishing DTD v0 20100105//EN" "tax-treatment-NSO.dtd">
<tp:taxon-treatment xmlns:tp="http://www.plazi.org/taxpub"><tp:treatment-meta><kwd-group><label>Taxon classification</label><kwd>
                <named-content content-type="kingdom">Fungi</named-content>
              </kwd><kwd>
                <named-content content-type="order">Auriculariales</named-content>
              </kwd><kwd>
                <named-content content-type="family">Hyaloriaceae</named-content>
              </kwd></kwd-group><mixed-citation publication-type="journal"><person-group><name><surname>Zhang</surname><given-names>Xin</given-names></name><name><surname>Zhou</surname><given-names>Hong-Min</given-names></name><name><surname>Tu</surname><given-names>Zhe-Hui</given-names></name><name><surname>Zeng</surname><given-names>Guang-Yu</given-names></name><name><surname>Dai</surname><given-names>Yu-Cheng</given-names></name></person-group><article-title>Morphological and phylogenetic evidence reveal two new <italic><tp:taxon-name><tp:taxon-name-part taxon-name-part-type="genus" reg="Pseudohydnum">Pseudohydnum</tp:taxon-name-part></tp:taxon-name></italic> (<italic><tp:taxon-name><tp:taxon-name-part taxon-name-part-type="order" reg="Auriculariales">Auriculariales</tp:taxon-name-part></tp:taxon-name></italic>, <italic><tp:taxon-name><tp:taxon-name-part taxon-name-part-type="phylum" reg="Basidiomycota">Basidiomycota</tp:taxon-name-part></tp:taxon-name></italic>) species from Guangxi and Xizang, China</article-title><source>MycoKeys</source><day>24</day><month>04</month><year>2026</year><volume>131</volume><fpage>251</fpage><lpage>264</lpage><pub-id pub-id-type="doi">10.3897/mycokeys.131.189424</pub-id></mixed-citation></tp:treatment-meta><tp:nomenclature><tp:taxon-name><object-id xmlns:xlink="http://www.w3.org/1999/xlink" content-type="arpha" xlink:type="simple">5C3BBCC4-6617-5B44-B109-5AA19D5C4166</object-id>
                    		<tp:taxon-name-part taxon-name-part-type="genus" reg="Pseudohydnum">Pseudohydnum</tp:taxon-name-part> <tp:taxon-name-part taxon-name-part-type="species" reg="fusiformis">fusiformis</tp:taxon-name-part>
                    	
                    		<object-id xmlns:xlink="http://www.w3.org/1999/xlink" content-type="mycobank" xlink:type="simple">862555</object-id>
                    	</tp:taxon-name><tp:taxon-authority>Xin Zhang &amp; Y.C. Dai</tp:taxon-authority><tp:taxon-status xmlns:xlink="http://www.w3.org/1999/xlink" xlink:type="simple">sp. nov.</tp:taxon-status><xref ref-type="fig" rid="F2">Fig. 2</xref></tp:nomenclature><tp:treatment-sec sec-type="Diagnosis"><title>Diagnosis.</title><p>It is characterized by solitary basidiomata with a lateral stipe paler than pileal surface when fresh, the presence of fusiform cystidia, and growing on <italic><tp:taxon-name><tp:taxon-name-part taxon-name-part-type="genus" reg="Abies">Abies</tp:taxon-name-part> <tp:taxon-name-part taxon-name-part-type="species" reg="delavayi">delavayi</tp:taxon-name-part></tp:taxon-name></italic> var. <italic>motuoensis</italic> at high elevations (above 3200 m).</p><fig id="F2" position="float" orientation="portrait"><object-id xmlns:xlink="http://www.w3.org/1999/xlink" content-type="doi" xlink:type="simple">10.3897/mycokeys.131.189424.figure2</object-id><object-id xmlns:xlink="http://www.w3.org/1999/xlink" content-type="arpha" xlink:type="simple">5274BA0C-6F06-5D6F-9A8F-EE88CB2A9B63</object-id><label>Figure 2.</label><caption><p>Basidiomata and microscopic structures of <italic><tp:taxon-name><tp:taxon-name-part taxon-name-part-type="genus" reg="Pseudohydnum">Pseudohydnum</tp:taxon-name-part> <tp:taxon-name-part taxon-name-part-type="species" reg="fusiformis">fusiformis</tp:taxon-name-part></tp:taxon-name></italic> (holotype, Dai 23556). <bold>A</bold>. Basidiomata; <bold>B</bold>. Tramal hyphae; <bold>C</bold>. A section of the hymenium; <bold>D</bold>. Basidiospores; <bold>E</bold>. Basidia; <bold>F</bold>. Cystidia.</p></caption><graphic xmlns:xlink="http://www.w3.org/1999/xlink" xlink:href="mycokeys-131-251-g002.jpg" id="oo_1607335.jpg" position="float" orientation="portrait" xlink:type="simple"><uri content-type="original_file" xlink:type="simple">https://binary.pensoft.net/fig/1607335</uri></graphic></fig></tp:treatment-sec><tp:treatment-sec sec-type="Holotype"><title>Holotype.</title><p>China • Xizang Autonomous Region, Linzhi, Bomi County, the road from Bomi to Motuo, on fallen trunk of <italic><tp:taxon-name><tp:taxon-name-part taxon-name-part-type="genus" reg="Abies">Abies</tp:taxon-name-part> <tp:taxon-name-part taxon-name-part-type="species" reg="delavayi">delavayi</tp:taxon-name-part></tp:taxon-name></italic> var. <italic><tp:taxon-name><tp:taxon-name-part taxon-name-part-type="genus" reg="Abies"/><tp:taxon-name-part taxon-name-part-type="variety" reg="motuoensis">motuoensis</tp:taxon-name-part></tp:taxon-name></italic>, elev. 3500 m, 26 October 2021, Dai 23556 (BJFC038128, holotype).</p></tp:treatment-sec><tp:treatment-sec sec-type="Etymology"><title>Etymology.</title><p><italic>Fusiformis</italic> (Lat.): refers to the fusiform cystidia of the species.</p></tp:treatment-sec><tp:treatment-sec sec-type="Fruitbody"><title>Fruitbody.</title><p>Basidiomata annual, gelatinous when fresh, brittle when dry, solitary, with a lateral stipe. Pilei irregular, projecting up to 2.4 cm, 1.8 cm wide and 2.2 mm thick when dry. Pileal surface olivaceous buff (4C4) to clay-pink (6D4) when fresh, become cigar brown (6F5) when dry. Spines white (1A1), paler than pileal surface, conical when fresh, cream (4A2) when dry, 2 per mm at base, up to 2 mm long when dry. Context translucent when fresh. Stipe translucent when fresh, up to 12 mm long and 3 mm in diam when dry.</p></tp:treatment-sec><tp:treatment-sec sec-type="Hyphal structure"><title>Hyphal structure.</title><p>Hyphal system monomitic; generative hyphae with clamp connections. Contextual hyphae hyaline, thin- to slightly thick-walled, frequently branched, interwoven, 2–6 μm in diam. Tramal hyphae hyaline, thin-walled, frequently branched, interwoven, 3–4 μm in diam. Cystidia fusiform, 19–50 × 2–6 μm; cystidioles absent. Hyphidia occasionally branched. Basidia four-celled, barrel-shaped, subglobose or globose, 10.5–12 × 10–11 μm; sterigmata up to 13 μm long and 2–3 μm in diam. Probasidia fusiform to lageniform, 10–15 × 6–9 μm. Basidiospores ovoid to broadly ellipsoid, hyaline, thin-walled, IKI–, <abbrev xmlns:xlink="http://www.w3.org/1999/xlink" xlink:title="Cotton Blue" xlink:type="simple">CB</abbrev>–, (6.8–)7–8.5(–9) × (5.2–)5.5–7(–8) μm, <italic>L</italic> = 7.61 μm, <italic>W</italic> = 6.32 μm, <italic>Q</italic> = 1.19–1.22 (60/2).</p></tp:treatment-sec><tp:treatment-sec sec-type="Additional specimens examined (paratypes)"><title>Additional specimens examined (paratypes).</title><p>China • Xizang Autonomous Region, Motuo County, on fallen trunk of <italic><tp:taxon-name><tp:taxon-name-part taxon-name-part-type="genus" reg="Abies">Abies</tp:taxon-name-part></tp:taxon-name></italic>, elev. 3400 m, 20 September 2014, Cui 12214 (BJFC017128); the road from Bomi to Motuo, elev. 3217 m, 22 August 2018, WXH 5603 (HKAS112529).</p></tp:treatment-sec></tp:taxon-treatment>
