# Supplementary material for: Morphological and phylogenetic evidence reveal two new Pseudohydnum (Auriculariales, Basidiomycota) species from Guangxi and Xizang, China
Source: MycoKeys. 2026 Apr 24;131:251–64. doi: 10.3897/mycokeys.131.189424 (PMC13135197; doi:10.3897/mycokeys.131.189424)
Supplement: XML Treatment for Pseudohydnum rhododendri [file mycokeys.131.189424-treatment2.xml]

<!DOCTYPE tp:taxon-treatment
  PUBLIC "-//TaxonX//DTD Taxonomic Treatment Publishing DTD v0 20100105//EN" "tax-treatment-NSO.dtd">
<tp:taxon-treatment xmlns:tp="http://www.plazi.org/taxpub"><tp:treatment-meta><kwd-group><label>Taxon classification</label><kwd>
                <named-content content-type="kingdom">Fungi</named-content>
              </kwd><kwd>
                <named-content content-type="order">Auriculariales</named-content>
              </kwd><kwd>
                <named-content content-type="family">Hyaloriaceae</named-content>
              </kwd></kwd-group><mixed-citation publication-type="journal"><person-group><name><surname>Zhang</surname><given-names>Xin</given-names></name><name><surname>Zhou</surname><given-names>Hong-Min</given-names></name><name><surname>Tu</surname><given-names>Zhe-Hui</given-names></name><name><surname>Zeng</surname><given-names>Guang-Yu</given-names></name><name><surname>Dai</surname><given-names>Yu-Cheng</given-names></name></person-group><article-title>Morphological and phylogenetic evidence reveal two new <italic><tp:taxon-name><tp:taxon-name-part taxon-name-part-type="genus" reg="Pseudohydnum">Pseudohydnum</tp:taxon-name-part></tp:taxon-name></italic> (<italic><tp:taxon-name><tp:taxon-name-part taxon-name-part-type="order" reg="Auriculariales">Auriculariales</tp:taxon-name-part></tp:taxon-name></italic>, <italic><tp:taxon-name><tp:taxon-name-part taxon-name-part-type="phylum" reg="Basidiomycota">Basidiomycota</tp:taxon-name-part></tp:taxon-name></italic>) species from Guangxi and Xizang, China</article-title><source>MycoKeys</source><day>24</day><month>04</month><year>2026</year><volume>131</volume><fpage>251</fpage><lpage>264</lpage><pub-id pub-id-type="doi">10.3897/mycokeys.131.189424</pub-id></mixed-citation></tp:treatment-meta><tp:nomenclature><tp:taxon-name><object-id xmlns:xlink="http://www.w3.org/1999/xlink" content-type="arpha" xlink:type="simple">F55F2CA5-E0DC-5FCB-84B2-328C3849400C</object-id>
                    		<tp:taxon-name-part taxon-name-part-type="genus" reg="Pseudohydnum">Pseudohydnum</tp:taxon-name-part> <tp:taxon-name-part taxon-name-part-type="species" reg="rhododendri">rhododendri</tp:taxon-name-part>
                    	
                    		<object-id xmlns:xlink="http://www.w3.org/1999/xlink" content-type="mycobank" xlink:type="simple">862557</object-id>
                    	</tp:taxon-name><tp:taxon-authority>Xin Zhang &amp; Y.C. Dai</tp:taxon-authority><tp:taxon-status xmlns:xlink="http://www.w3.org/1999/xlink" xlink:type="simple">sp. nov.</tp:taxon-status><xref ref-type="fig" rid="F3">Fig. 3</xref></tp:nomenclature><tp:treatment-sec sec-type="Diagnosis"><title>Diagnosis.</title><p>It is characterized by shell-shaped, pileate basidiomata with a rudimentary stipe and pale mouse-gray pileal surface when fresh, barrel-shaped to subglobose basidia, branched hyphidia, and growing on <italic><tp:taxon-name><tp:taxon-name-part taxon-name-part-type="genus" reg="Rhododendron">Rhododendron</tp:taxon-name-part></tp:taxon-name></italic>.</p><fig id="F3" position="float" orientation="portrait"><object-id xmlns:xlink="http://www.w3.org/1999/xlink" content-type="doi" xlink:type="simple">10.3897/mycokeys.131.189424.figure3</object-id><object-id xmlns:xlink="http://www.w3.org/1999/xlink" content-type="arpha" xlink:type="simple">48EA2A76-45CE-5B51-A432-13B135963474</object-id><label>Figure 3.</label><caption><p>Basidiomata and microscopic structures of <italic><tp:taxon-name><tp:taxon-name-part taxon-name-part-type="genus" reg="Pseudohydnum">Pseudohydnum</tp:taxon-name-part> <tp:taxon-name-part taxon-name-part-type="species" reg="rhododendri">rhododendri</tp:taxon-name-part></tp:taxon-name></italic> (holotype, Cui 14495). <bold>A</bold>. Basidiomata; <bold>B</bold>. Tramal hyphae; <bold>C</bold>. A section of the hymenium; <bold>D</bold>. Basidiospores; <bold>E</bold>. Basidia; <bold>F</bold>. Cystidioles and hyphidia.</p></caption><graphic xmlns:xlink="http://www.w3.org/1999/xlink" xlink:href="mycokeys-131-251-g003.jpg" id="oo_1607336.jpg" position="float" orientation="portrait" xlink:type="simple"><uri content-type="original_file" xlink:type="simple">https://binary.pensoft.net/fig/1607336</uri></graphic></fig></tp:treatment-sec><tp:treatment-sec sec-type="Holotype"><title>Holotype.</title><p>China • Guangxi Zhuang Autonomous Region, Guilin, Maoershan National Nature Reserve, on living tree of <italic><tp:taxon-name><tp:taxon-name-part taxon-name-part-type="genus" reg="Rhododendron">Rhododendron</tp:taxon-name-part> <tp:taxon-name-part taxon-name-part-type="species" reg="thunbergii">thunbergii</tp:taxon-name-part></tp:taxon-name></italic>, elev. 1732 m, 13 July 2017, Cui 14495 (holotype, BJFC029363).</p></tp:treatment-sec><tp:treatment-sec sec-type="Etymology"><title>Etymology.</title><p><italic>Rhododendri</italic> (Lat.): refers to the species growing on <italic><tp:taxon-name><tp:taxon-name-part taxon-name-part-type="genus" reg="Rhododendron">Rhododendron</tp:taxon-name-part></tp:taxon-name></italic>.</p></tp:treatment-sec><tp:treatment-sec sec-type="Fruitbody"><title>Fruitbody.</title><p>Basidiomata annual, pileate with a rudimentary stipe, imbricate, gelatinous when fresh, brittle when dry. Pilei shell-shaped, projecting up to 1.2 cm, 2.1 cm wide and 1 mm thick at base when dry. Pileal surface pale mouse-gray (7C2) when fresh, become chestnut (7E7) when dry. Spines white (1A1) and conical when fresh, become buff (4A4) when dry, 4–6 per mm at base, up to 1 mm long. Context translucent when fresh.</p></tp:treatment-sec><tp:treatment-sec sec-type="Hyphal structure"><title>Hyphal structure.</title><p>Hyphal system monomitic; generative hyphae with clamp connections. Contextual hyphae hyaline, thin-walled, frequently branched, interwoven, 10–18 μm in diam. Tramal hyphae hyaline, thin-walled, occasionally branched, interwoven, 6–8.5 μm in diam. Cystidioles fusiform to lageniform, 19–27 × 6–9 μm. Hyphidia occasionally branched. Basidia two- or four-celled, barrel-shaped, ovoid to subglobose, occasionally with guttules, 12–16 × 9.5–11.5 μm; sterigmata up to 16 μm long and 2–3.5 μm in diam. Basidiospores broadly ellipsoid to ovoid, hyaline, thin-walled, IKI–, <abbrev xmlns:xlink="http://www.w3.org/1999/xlink" xlink:title="Cotton Blue" xlink:type="simple">CB</abbrev>–, (7–)7.5–9(–9.8) × 6–8(–8.8) μm, <italic>L</italic> = 8.2 μm, <italic>W</italic> = 6.96 μm, <italic>Q</italic> = 1.15–1.21 (60/2).</p></tp:treatment-sec><tp:treatment-sec sec-type="Additional specimen examined (paratype)"><title>Additional specimen examined (paratype).</title><p>China • Guangxi Zhuang Autonomous Region, Guilin, Maoershan National Nature Reserve, elev. 1750 m, on living tree of <italic><tp:taxon-name><tp:taxon-name-part taxon-name-part-type="genus" reg="Rhododendron">Rhododendron</tp:taxon-name-part> <tp:taxon-name-part taxon-name-part-type="species" reg="thunbergii">thunbergii</tp:taxon-name-part></tp:taxon-name></italic>, 13 July 2017, Cui 14495 (BJFC029364).</p></tp:treatment-sec></tp:taxon-treatment>
